# Supplementary material for: Computational Insights into Cyclodextrin Inclusion Complexes with the Organophosphorus Flame Retardant DOPO
Source: Molecules. 2024 May 10;29(10):2244. doi: 10.3390/molecules29102244 (PMC11124075; doi:10.3390/molecules29102244)
Supplement: Supplementary file 1 [file molecules-29-02244-s001.zip]

Archive with 1 entries (1 files):
- molecules-2988461-supplementary.pdf
